# Supplementary material for: Physical activity and unplanned illness-related work absenteeism: Data from an employee wellness program
Source: PLoS One. 2017 May 4;12(5):e0176872. doi: 10.1371/journal.pone.0176872 (PMC5417546; doi:10.1371/journal.pone.0176872)
Supplement: S1 File — (XLS) [file pone.0176872.s001.xls]

## Sheet: bwell_abs_Plos
es_6	es_7	blq_d2	blq_e5___1	blq_e6	blq_e8	blq_e8a	totwksw_iv	totwksw_iv_fi	totdaypa_iv	totsteps_iv	cnt_atd_p_3	cnt_atd_up_3	cnt_up_ill_3	cnt_half_up_ill_3	waq_cnt	avg_steps_iv	avg_pa_iv_2	cdc_iv_cat	bmi	hs	income	wk_hours	cmb_m3_ca	cdc_change2
32	1	2	1	0	2	0	24	20	3969	952615	88	24	0	0	24	6350.77	165.375	3	19.8075	2	2	192	0	2
28	1	2	1	0	2	0	24	23	1170	1178567	72	0	0	0	22	7506.8	48.75	1	19.7726	2	2	1200	1	2
41	1	2	0	0	2	0	24	16	4736	1422430	144	0	0	0	24	11853.6	197.333	3	28.2733	2	2	960	1	1
48	1	0	0	0	1		7	6	655	512662	0	0	0	0	4	11392.5	93.5714	2	28.8422	2	3	768	9	2
26	1	1	0	0	1		24	24	1842	1765758	12	48	40	0	24	10899.7	76.75	2	20.1858	2	1	960	1	2
29	1	1	1	0	2	0	14	11	107	420114	160	8	8	0	23	5527.82	7.64286	1	43.7075	2	2	960	0	2
29	1	2	0	0	0		17	10	351	545848	48	40	0	0	8	6133.12	20.6471	1	22.435	2	3	960	9	2
27	1	0	0	0	1		23	19	2809	1552084	88	24	24	24	23	10930.2	122.13	2	24.4215	2	3	1560	1	2
42	1	3	1	0	1		24	23	508	640196	64	16	16	0	23	4211.82	21.1667	1	50.621	2	2	1200	1	2
54	1	0	1	0	2	0	24	22	9456	2684236	0	0	0	0	24	16776.5	394	3	18.5045	2	2	840	0	1
33	1	0	1	0	0		18	17	1418	739184	40	16	16	0	24	6317.81	78.7778	2	22.5912	2	2	960	1	2
26	1	1	1	0	2	0	19	14	1048	799006	124	0	0	0	13	7537.79	55.1579	1	22.5336	2	3	960	0	2
32	1	1	1	0	0		24	18	2093	1008494	124	48	4	4	24	7255.35	87.2083	2	29.5069	2	1	960	1	2
32	1	2	0	0	0		24	22	194	919354	64	40	16	16	22	6008.85	8.08333	1	43.0182	2	1	960	1	2
26	2	0	1	0	3	0	23	19	3036	1273608	80	0	0	0	20	9576	132	2	33.4401	2	3	960	0	1
36	1	1	0	0	0		18	11	2062	687251	0	32	32	0	24	7012.77	114.556	2	49.0507	2	1	960	1	2
41	1	3	1	0	1		22	21	91	381092	24	56	56	48	22	2843.97	4.13636	1	37.036	2	3	960	1	2
42	1	0	1	0	0		4	3	329	109359	8	0	0	0	2	5755.74	82.25	1	31.3777	2	2	960	1	2
43	1	1	0	0	0		24	24	5207	1960413	40	48	0	0	24	11669.1	216.958	3	27.2087	2	3	960	0	1
36	1	1	1	0	1		24	23	3123	1647620	32	80	40	40	24	10768.8	130.125	2	24.314	2	3	960	1	1
26	2	0	1	0	1		20	12	334	494225	40	8	0	0	24	4992.17	16.7	2	37.5175	2	3	1560	1	2
37	1	2	0	0	0		24	23	3897	1827000	88	8	0	0	24	11208.6	162.375	3	22.6646	2	3	960	1	1
56	1	2	1	0			15	10	72	217860	80	0	0	0	23	2944.05	4.8	1	54.7363	2	3	960	1	2
26	1	0	0	0	1		20	14	312	709755	80	24	24	0	3	6394.19	15.6	1	27.158	2	1	1008	9	2
53	1	2	1	0	1		24	23	3880	1414883	70	24	24	24	22	9128.28	161.667	3	45.5828	1	1	960	1	1
24	1	2	1	0	2	0	24	24	950	1274535	46	0	0	0	24	7586.52	39.5833	1	22.025	2	1	1080	0	2
37	1	2	1	0	2	0	24	18	2087	1036327	8	8	8	8	18	7509.62	86.9583	2	20.2334	2	3	960	1	2
27	1	0	1	0	1		9	8	825	399128	48	8	0	0	8	6764.88	91.6667	2	31.9295	2	1	960	9	2
34	1	0	1	0	2	0	24	23	2024	998710	136	8	0	0	24	6570.46	84.3333	2	21.8591	2	3	960	0	2
29	1	1	1	0	1		24	24	4983	1362254	102	0	0	0	23	8567.64	207.625	3	20.8217	2	2	960	0	1
58	1	2	0	0	0		24	15	743	768380	0	16	16	16	24	6623.97	30.9583	2	32.4988	2	1	1080	1	2
54	1	0	1	0	0		24	22	5816	1756730	112	0	0	0	24	11048.6	242.333	3	23.7753	2	2	960	1	1
44	2	3	1	0	1		22	21	464	1065493	114	14	6	6	21	7248.25	21.0909	1	30.7413	2	3	960	1	2
56	1	2	1	0	1		24	24	3478	1319650	112	88	40	0	24	7949.7	144.917	2	27.5998	2	3	960	1	2
32	1	0	1	0	0		24	24	4936	1833455	0	16	16	0	20	10913.4	205.667	3	31.4931	2	1	1320	1	1
40	2	0	1	0	2	0	24	24	1952	1175675	32	16	8	8	22	7212.73	81.3333	1	28.2649	2	3	960	0	2
63	1	2	1	0	1		24	24	1335	899734	148	16	8	8	24	5486.18	55.625	2	40.6167	2	2	960	1	2
39	1	0	0	0	0		21	20	1372	741855	40	8	0	0	23	5706.58	65.3333	2	21.2342	2	2	960	0	2
41	1	3	1	0	0		24	24	2710	1069171	100	48	32	8	24	6364.11	112.917	2	53.3426	2	3	960	1	2
23	1	0	0	0	1		24	21	3263	1203201	96	16	16	16	24	8075.17	135.958	2	35.6732	2	3	960	0	2
38	1	0	0	0	2	1	20	14	715	893187	56	8	0	0	21	8671.72	35.75	1	24.6736	2	2	1200	0	2
41	1	1	1	0	0		24	15	2625	646741	24	36	20	20	24	5258.06	109.375	2	44.0909	2	3	480	1	2
45	1	0	0	0	0		22	19	1902	896047	232	4	0	0	24	6540.49	86.4545	2	25.5573	2	3	960	1	2
50	1	0	1	0	1		23	22	1131	1072262	40	0	0	0	24	6829.69	49.1739	2	24.9251	2	3	1032	1	2
47	1	1	1	0	2	0	24	24	1595	1160076	56	48	0	0	24	7436.38	66.4583	1	37.5862	2	2	960	0	2
33	1	3	1	0	1		24	24	2583	1213697	62	28	8	0	24	7224.39	107.625	2	37.0189	2	3	960	1	2
28	1	2	1	0	0		23	23	821	1035210	56	12	8	0	18	6722.14	35.6957	1	29.4901	2	2	1008	1	2
30	1	0	1	0	1		17	14	145	488732	72	22	14	0	23	5038.47	8.52941	1	37.3078	2	2	960	0	2
54	1	1	1	0	2	0	24	24	554	1266714	56	16	8	8	24	7585.11	23.0833	1	28.2649	2	2	1080	1	2
30	1	0	1	0	1		10	8	217	474618	108	8	0	0	24	7780.62	21.7	1	32.4464	2	3	960	1	2
40	1	1	1	0	2	0	21	16	137	893816	96	32	0	0	23	7448.47	6.52381	1	31.4786	2	3	1080	1	2
48	1	2	1	1	0		23	18	756	639606	40	24	8	0	14	5036.27	32.8696	2	35.4556	2	3	960	1	2
53	1	1	1	0	0		24	20	1128	1228621	80	32	8	0	24	8775.86	47	2	34.1644	2	1	960	0	2
64	1	0	0	0	0		24	24	2002	996266	48	0	0	0	5	5930.15	83.4167	2	30.5493	2	2	960	0	2
28	1	0	1	0	1		23	13	190	532387	0	0	0	0	9	4711.39	8.26087	1	28.6787	2	3	960	1	2
50	1	2	1	1	2	0	17	15	223	580220	24	24	16	8	22	5372.41	13.1176	1	45.6736	2	2	960	9	2
37	1	0	0	0	1		18	11	701	879461	136	8	0	0	23	9161.05	38.9444	1	28.304	2	3	960	0	2
55	1	1	1	0	1		24	23	3079	1600265	20	32	16	0	24	9817.58	128.292	2	39.6381	2	1	960	0	1
46	1	1	1	0	1		19	15	1068	656096	0	32	32	24	16	6189.58	56.2105	2	26.7358	2	3	768	9	2
35	1	1	0	0	0		24	24	513	1765177	128	0	0	0	23	10569.9	21.375	1	44.9454	2	2	960	0	2
30	1	1	0	0	2	0	24	23	783	1207565	108	46	0	0	24	7642.82	32.625	1	31.0954	2	3	960	0	2
51	1	2	1	0	0		23	22	1936	1371622	0	0	0	0	23	9023.83	84.1739	2	35.3605	2	2	960	0	2
60	1	2	0	0	1		24	24	5137	1408665	24	24	24	0	24	8642.12	214.042	3	22.7452	2	2	960	1	1
43	1	0	0	0	0		23	22	4467	1949969	0	0	0	0	24	12420.2	194.217	3	26.0563	2	1	960	0	1
34	1	0	0	0	1		24	24	4834	2539976	4	0	0	0	21	15209.4	201.417	3	25.3025	2	1	960	1	1
30	1	1	1	0	1		24	23	2189	863394	64	16	0	0	20	5606.45	91.2083	2	33.853	2	1	960	1	2
39	1	1	1	0	2	0	24	24	192	1296767	100	32	24	16	22	7765.07	8	1	25.0593	2	2	1104	1	2
48	1	2	1	0	1		6	5	342	325869	72	84	0	0	24	8575.5	57	1	32.0962	2	1	984	1	2
21	1	1	1	0	1		22	18	3809	1342070	94	0	0	0	22	10567.5	173.136	3	21.8815	2	1	960	1	1
46	1	0	1	1	1		24	18	1301	762905	132	8	0	0	22	5823.7	54.2083	2	40.8166	2	3	960	0	2
46	1	2	1	1	1		20	19	1315	690998	96	40	0	0	23	5484.11	65.75	2	39.4334	2	3	960	1	2
29	2	1	0	0	2	0	17	9	938	792746	136	0	0	0	22	10163.4	55.1765	2	28.3721	2	2	1104	0	2
35	2	1	1	0	3	0	24	23	1203	1603023	0	0	0	0	23	9956.66	50.125	2	26.5513	2	3	1200	1	2
61	1	2	1	0	1		24	20	1523	708319	98	60	56	0	24	4884.96	63.4583	2	39.3177	2	2	1080	1	2
44	1	0	1	0	1		24	24	298	699171	24	0	0	0	24	4289.39	12.4167	1	47.252	2	3	816	1	2
38	1	0	1	0	1		24	20	5083	1197214	0	8	8	8	24	8934.43	211.792	3	22.8635	2	3	1440	0	1
45	1	0	1	0	1		24	24	3412	1972256	30	10	6	0	20	11739.6	142.167	2	27.8728	2	1	480	0	1
37	2	0	0	0	0		24	16	185	884047	0	0	0	0	22	7016.25	7.70833	1	25.7797	2	3	960	0	2
33	1	0	0	0	1		22	8	631	621500	28	8	8	8	12	7311.76	28.6818	2	30.2722	2	1	960	1	2
23	1	2	1	0	2	1	12	11	982	713728	8	0	0	0	14	9269.19	81.8333	2	22.209	2	1	1152	1	2
38	1	0	1	0	0		14	9	930	245711	112	8	8	0	24	3839.23	66.4286	2	30.4643	2	2	960	0	2
67	1	2	1	0	0		24	24	1804	1172398	108	40	40	40	24	6978.56	75.1667	2	23.6298	2	3	1080	1	2
26	1	1	1	0	1		7	6	61	247220	0	8	0	0	4	5749.3	8.71429	1	38.6208	2	3	960	1	2
22	1	3	1	0	2	0	24	17	1243	1414535	86	0	0	0	24	10556.2	51.7917	1	29.4721	2	1	960	1	2
44	1	0	0	0	0		24	23	260	586305	16	36	16	0	16	3641.65	10.8333	1	37.5714	2	1	960	1	2
36	1	1	1	0	1		20	17	154	594975	8	16	16	0	23	4648.24	7.7	1	30.1153	2	2	960	1	2
45	2	0	0	0	1		24	24	5392	2311524	128	16	0	0	24	13841.5	224.667	3	29.7773	2	2	960	1	2
58	1	0	1	0	2	0	24	22	1415	1191292	104	8	0	0	24	7587.85	58.9583	2	22.1091	2	4	960	0	2
35	1	0	0	0	0		21	15	1245	999510	32	0	0	0	5	9004.59	59.2857	1	21.2356	2	1	960	0	2
33	2	2	1	0	0		24	24	4260	1464328	48	24	24	16	20	8716.24	177.5	3	26.4731	2	2	984	1	2
45	1	2	1	0	2	0	23	16	1884	1208567	0	32	24	24	24	9516.28	81.913	2	31.7969	2	3	576	1	2
38	2	0	1	0	0		24	24	5253	1880331	56	0	0	0	23	11327.3	218.875	3	22.2401	2	2	1320	0	1
41	1	3	0	0	0		24	24	4376	1938981	192	0	0	0	24	11610.7	182.333	3	38.8443		3	1200	1	1
47	1	1	0	0	1		24	23	7217	1743494	160	64	0	0	23	10631.1	300.708	3	22.109	2	3	960	1	1
24	1	2	1	0			24	24	1287	1258413	104	8	0	0	24	7490.55	53.625	2	25.666	2	1	960	1	2
25	1	0	1	0	2	0	24	23	1761	1536389	64	30	8	8	24	9662.82	73.375	2	28.1301	2	1	960	0	2
31	2	0	1	0	2	0	24	24	3736	1635181	72	62	58	28	22	9910.19	155.667	3	25.5596	2	1	1728	1	2
22	1	1	1	0	1		24	24	4150	1608584	40	16	0	0	24	9574.9	172.917	3	21.9178	2	1	960	0	1
32	1	0	0	0	0		13	6	207	500192	40	8	8	0	7	8624	15.9231	1	26.1891	2	2	960	0	2
45	1	1	1	0	2	0	24	24	54	1428428	0	0	0	0	13	8763.36	2.25	1	32.4255	1	2	480	1	2
25	1	1	0	0	1		24	24	3049	1685630	184	8	0	0	24	10033.5	127.042	2	25.9688	2	2	960	1	2
32	1	0	1	0	0		24	18	2959	998799	0	0	0	0	24	7509.77	123.292	3	23.3471	2	3	864	1	2
38	1	0	1	0	1		5	4	115	190561	288	78	16	0	21	6571.07	23	1	27.6482	2	3	960	1	2
29	1	0	1	0	0		24	24	5852	1364714	0	0	0	0	24	8123.3	243.833	3	22.2301	2	2	960	0	2
53	1	1	0	0	0		1	0	0	15530	16	8	0	0	2	5176.67	0	1	30.8279	2	1	960	9	2
45	1	0	1	0	0		24	24	3301	2482718	38	0	0	0	24	14778.1	137.542	3	30.4185	2	3	1536	0	2
59	1	0	1	0	1		24	24	1600	1339080	64	8	8	8	24	8215.21	66.6667	2	19.9578	2	3	960	0	2
48	1	0	1	0	1		24	24	2874	1342647	118	22	0	0	24	8137.25	119.75	2	31.704	2	3	960	1	2
35	1	1	1	0	1		24	23	3195	1542939	94	44	8	8	24	9524.31	133.125	3	25.8754	2	3	960	0	1
49	1	0	1	0	0		24	24	5401	2114137	26	6	0	0	24	12659.5	225.042	3	30.1847	2	3	960	1	1
30	1	0	1	0	2	0	24	21	2827	1322937	88	32	8	0	23	8999.57	117.792	2	22.7528	2	3	960	0	2
52	1	1	0	0	1		24	24	791	2222875	0	0	0	0	21	13554.1	32.9583	1	26.1546	2	3	960	0	2
30	1	2	1	0	1		23	23	2737	1516635	8	0	0	0	6	9977.86	119	2	25.4057	2	2	1200	1	2
32	1	2	1	0	0		24	21	793	1076163	40	40	0	0	18	7421.81	33.0417	1	33.4505	2	1	960	0	2
29	1	1	0	0	1		24	24	938	1539386	22	0	0	0	24	9163.01	39.0833	1	32.2175	2	1	960	0	2
55	1	3	0	0	1		24	23	2150	1043037	0	24	0	0	23	6438.5	89.5833	2	32.7296	2	2	1440	1	2
30	2	0	0	0	0		24	24	3713	1719281	48	0	0	0	24	10419.9	154.708	3	34.2055	2	2	1440	0	2
26	1	1	1	0	2	0	23	19	1968	1324513	0	16	0	0	16	9327.56	85.5652	2	19.0726	2	3	1200	0	2
53	1	1	1	0	0		24	23	705	1168755	54	24	16	16	24	7397.18	29.375	1	43.3962	2	3	1296	1	2
37	1	1	1	0	0		24	24	1593	1259884	0	16	0	0	24	7729.35	66.375	1	20.6321	2	3	960	1	2
34	1	1	0	1	1		24	20	37	755686	44	16	8	0	24	5284.52	1.54167	1	36.0544	1	1	960	9	2
30	1	3	1	0	0		23	21	1656	1383803	8	0	0	0	21	9225.35	72	2	26.1795	2	2	1200	1	2
53	2	3	1	0	0		24	23	3287	1688048	16	8	8	0	23	10293	136.958	3	41.5278	2	2	960	1	2
29	1	0	0	0	0		24	21	5140	1140181	0	0	0	0	22	8029.44	214.167	3	18.3197	2	1	960	0	1
27	2	0	1	0	2	0	24	24	2718	1108246	112	16	8	8	23	6883.52	113.25	2	35.9441	2	1	960	0	2
60	1	1	1	0	1		24	24	4488	1956855	0	0	0	0	24	11788.3	187	3	31.0702	2	3	1152	1	1
29	1	1	1	0	0		11	11	859	550741	0	0	0	0	5	7649.18	78.0909	2	25.8878	2	3	960	9	2
31	1	0	1	0	1		23	20	1108	1230469	72	8	8	0	23	8604.68	48.1739	1	26.6367	2	2	984	1	2
23	1	0	1	0	2	0	24	24	5423	1620256	0	0	0	0	24	9940.22	225.958	3	22.8875	2	2	960	0	1
32	1	0	1	0	0		24	10	705	639871	80	0	0	0	24	6735.48	29.375	1	27.4783	2	3	720	0	2
22	1	2	1	0	1		14	8	692	524616	48	24	24	8	23	7388.96	49.4286	2	33.576	2	1	960	1	2
24	1	0	0	0	0		24	22	2541	1222384	20	0	0	0	17	7937.56	105.875	2	21.0814	2	1	960	1	1
23	1	1	1	0	1		24	24	3663	2156275	104	0	0	0	24	13393	152.625	2	22.2413	2	1	1080	0	2
25	1	1	0	0	2	0	24	23	4983	1632089	90	24	0	0	24	9951.76	207.625	3	24.7593	2	1	960	0	1
33	1	1	1	0	3		24	24	3462	1916163	20	16	0	0	24	11474	144.25	3	22.7147	2	3	960	0	2
54	1	3	1	0	1		24	24	1081	1375593	0	16	0	0	24	8237.08	45.0417	1	36.6556	2	4	960	9	2
28	2	0	1	0	2	0	19	16	1598	643910	48	0	0	0	19	6191.44	84.1053	2	26.6306	2	1	960	0	2
32	1	0	0	0	1		23	21	2016	781338	64	22	0	0	24	5830.88	87.6522	2	21.6465	2	3	1080	0	2
32	2	0	1	0	2	0	20	16	141	1242208	136	32	0	0	24	10801.8	7.05	1	39.8511	2	3	1320	0	2
53	1	1	1	0	1		24	24	5658	1728004	0	0	0	0	23	10409.7	235.75	3	22.8484	2	2	1080	1	1
47	1	0	1	0	2	0	24	24	4849	1628302	0	0	0	0	24	9868.5	202.042	3	23.1306	2	3	1200	1	1
30	1	1	1	0	2	0	15	10	1150	504853	0	0	0	0	10	7110.61	76.6667	1	24.5309	2	3	960	0	2
22	1	1	1	0	1		24	22	5028	1372169	68	8	0	0	23	8968.42	209.5	3	24.5332	2	1	960	0	1
23	1	2	1	1	2	0	24	24	4611	2152217	64	24	16	8	24	12887.5	192.125	3	19.523	2	1	960	1	1
31	1	1	1	0	0		21	13	993	401926	64	0	0	0	22	3620.95	47.2857	2	21.1728	2	2	960	1	2
26	1	1	0	0	2	0	24	24	2320	1675175	10	0	0	0	9	10404.8	96.6667	2	19.7921	2	1	960	1	2
52	2	0	1	0			16	12	530	1085570	0	416	416	416	21	11548.6	33.125	1	29.1667	2	2	960	1	2
39	1	0	0	0	0		24	23	4726	1146843	100	0	0	0	24	7855.09	196.917	3	23.3509	2	2	960	0	1
22	1	1	1	0	1		24	23	3643	1360908	104	0	0	0	24	8723.77	151.792	2	25.6544	2	1	960	1	2
51	1	0	1	0	2	0	19	9	107	308445	96	32	8	0	20	3807.96	5.63158	1	27.7343	2	3	960	1	2
56	1	2	0	0	0		24	21	2186	899844	130	8	8	8	24	6381.87	91.0833	2	21.8326	2	2	960	1	2
29	1	0	0	0	0		24	24	4231	2156534	96	0	0	0	19	13149.6	176.292	3	25.7833	2	1	960	0	1
38	1	0	1	0	1		24	24	467	1502235	60	56	56	32	24	9049.61	19.4583	1	32.6566	2	2	960	0	2
38	1	0	0	0	0		24	24	1014	970991	0	0	0	0	24	6031	42.25	1	21.8603	2	2	960	0	2
28	1	0	0	0	0		24	19	3045	1338491	0	6	6	0	17	9360.08	126.875	2	18.9802	2	3	960	1	2
23	1	2	1	0	1		24	21	1356	1609201	0	8	8	0	10	10946.9	56.5	2	34.9532	2	3	960	1	2
50	1	1	0	0	1		24	24	2711	1640226	56	22	16	0	24	10062.7	112.958	2	33.9799	2	2	960	1	2
53	1	2	0	0	0		24	24	3315	1164695	88	8	0	0	22	7101.8	138.125	2	32.8005	2	2	204	1	2
26	1	2	1	0	1		24	24	2719	1589179	80	0	0	0	24	9516.04	113.292	3	28.1867	2	3	960	1	2
49	1	1	1	0	0		23	12	440	471730	56	12	0	0	24	4863.2	19.1304	1	24.2647	2	3	960	1	2
29	1	3	1	0	2	0	24	20	42	966252	0	52	28	20	24	7375.97	1.75	1	22.9584	2	2	960	1	2
23	1	1	1	0	2	0	21	13	853	663994	48	0	0	0	17	6264.09	40.619	1	24.541	2	2	960	0	2
30	2	0	0	0	2	0	18	14	945	811610	0	0	0	0	3	8543.26	52.5	1	26.3743		2	1200	0	2
39	1	1	1	0	0		24	18	1767	784831	78	88	88	4	23	5945.69	73.625	2	32.7816	2	3	960	1	2
32	1	0	1	0	2	0	23	23	4211	1657461	88	0	0	0	24	10557.1	183.087	3	22.0289	2	3	960	1	1
28	2	0	1	0	2	0	13	11	280	654059	0	8	8	0	13	9212.1	21.5385	1	26.9933	2	3	960	0	2
40	1	2	0	0	1		22	16	1574	1093112	0	8	0	0	12	8744.9	71.5455	2	28.8712	2	2	1128	9	2
35	1	1	1	0	0		14	6	352	478601	40	64	64	0	14	8396.51	25.1429	1	20.4281	2	3	960	9	2
30	1	1	0	0	0		18	11	478	634874	24	56	8	8	24	7469.11	26.5556	1	26.8338	2	1	960	0	2
40	1	1	1	1	1		9	5	36	198644	20	0	0	0	3	5842.47	4	1	25.8132	1	3	960	0	2
36	1	2	0	0	0		24	22	432	1153606	40	24	0	0	23	7442.62	18	1	28.0873	2	1	720	0	2
42	1	0	0	0	0		24	24	6859	2565917	92	0	0	0	23	15273.3	285.792	3	26.0165	2	1	960	0	1
50	1	0	1	0	1		24	24	9043	2537909	88	14	6	0	23	15106.6	376.792	3	22.9665	2	2	960	1	1
34	1	1	1	0	2	0	24	22	6207	1467099	72	0	0	0	24	9169.37	258.625	3	20.9224	2	3	1440	0	1
49	1	1	1	0	1		13	10	351	517874	112	0	0	0	22	6814.13	27	2	33.159	2	3	1080	1	2
27	1	1	1	0	1		24	23	1700	1204999	68	0	0	0	24	7484.47	70.8333	2	28.1211	2	3	960	0	2
27	1	2	1	0	1		24	19	404	826854	80	0	0	0	22	5948.59	16.8333	1	21.1067	2	1	960	0	2
24	1	0	1	0	1		23	19	698	963810	68	0	0	0	22	7086.84	30.3478	1	22.8865	2	1	960	0	2
50	1	0	0	0	0		24	24	1641	1750736	40	8	0	0	23	10483.4	68.375	1	27.7643	2	3	960	0	2
30	2	0	1	1	1		8	8	70	175470	0	0	0	0	20	3733.4	8.75	1	19.4854	2	3	960	0	2
32	1	1	1	0	1		22	20	1019	1364928	90	22	6	6	21	9612.17	46.3182	2	33.0189	1	1	960	9	2
49	1	1	1	0	0		22	0	1432	259568	8	50	40	40	24	4475.31	65.0909	2	35.215	2	2	768	1	2
36	1	2	1	0	2	0	6	4	13	144190	0	0	0	0	1	5149.64	2.16667	1	27.408	2	2	960	9	2
50	2	0	1	0	2	0	20	17	184	729552	0	0	0	0	11	5979.93	9.2	1	30.9985	2	3	1440	9	2
48	1	1	1	0	1		24	24	3192	1139090	96	92	48	32	24	6780.3	133	3	33.5395	2	2	1080	1	2
59	1	1	1	0	2	0	24	22	1362	1228504	0	112	104	88	23	7875.03	56.75	2	38.7604	2	3	1032	1	2
46	2	0	1	0	1		24	24	3019	1907973	0	8	8	0	24	11563.5	125.792	2	31.861	2	4	960	1	2
60	1	1	1	0	1		21	13	261	655135	92	6	0	0	21	5902.12	12.4286	1	41.6325	2	3	1200	1	2
33	1	2	1	0	2	0	21	15	281	788853	48	28	16	16	21	6685.19	13.381	1	35.2827	2	2	960	1	2
42	1	0	1	0	1		24	24	515	1147643	56	0	0	0	23	7452.23	21.4583	1	34.7281	2	2	1440	1	2
23	1	1	1	0	2	0	21	15	2823	958868	72	0	0	0	22	7990.57	134.429	3	22.4514	2	1	960	0	1
34	1	1	1	0	0		21	20	1701	1053690	36	40	8	0	24	8043.44	81	2	40.5089	2	2	960	0	2
26	2	0	0	0	1		24	23	2758	1233778	24	20	16	0	24	7615.91	114.917	2	33.1358	2	3	960	0	2
48	1	0	1	0	0		16	3	571	275185	22	232	224	128	23	4914.02	35.6875	1	28.7428	2	3	720	1	2
26	1	2	1	0	1		9	5	123	367399	64	16	16	0	9	9420.49	13.6667	1	27.4373	2	1	960	9	2
32	2	0	0	0	2	0	24	23	5748	1652403	8	0	0	0	24	11090	239.5	3	32.0949	2	3	960	0	1
55	2	2	1	0	0		8	7	49	525171	0	16	8	0	6	10941.1	6.125	1	32.797	2	3	960	9	2
25	2	0	1	0	2	0	24	23	3995	1960393	0	0	0	0	24	12329.5	166.458	2	24.3388	2	2	960	0	2
36	1	0	1	0	2	0	9	9	523	645874	48	4	0	0	14	10764.6	58.1111	1	27.277	2	1	1200	0	2
44	1	3	1	0	2	0	24	23	2006	1563173	36	14	8	8	24	9473.78	83.5833	2	20.124	2	1	672	1	2
39	1	0	0	0	1		24	24	4540	1679250	80	0	0	0	24	10116	189.167	3	32.1082	2	2	960	0	1
53	1	2	1	1	3	1	23	21	617	567209	24	26	6	0	22	4264.73	26.8261	2	26.983	2	3	960	1	2
52	1	2	0	0	1		24	23	2051	1617699	136	8	0	0	20	10047.8	85.4583	2	38.1058	1	2	240	1	2
35	1	0	0	0	1		18	11	314	544948	6	54	40	40	15	6336.6	17.4444	1	29.0547	2	1	1152	0	2
35	1	1	0	0	1		23	13	1660	823836	16	16	16	0	24	8156.79	72.1739	2	34.8059	1	1	960	0	2
38	2	0	1	0	0		24	15	944	1234353	0	40	32	16	24	10117.6	39.3333	1	39.304	2	3	960	1	2
36	1	0	1	1	2	0	24	24	1013	1040251	96	32	32	16	23	6266.57	42.2083	1	36.0855	2	1	960	0	2
52	1	2	0	0	1		24	23	3031	1509493	56	36	32	32	24	9493.67	126.292	2	37.5671	2	3	960	1	2
27	1	0	1	0	2	0	23	21	1273	929697	0	0	0	0	19	6501.38	55.3478	2	22.118	2	2	960	1	2
44	1	1	0	0	0		24	20	4694	1936342	72	8	0	0	23	13930.5	195.583	3	25.5011	2	2	576	0	1
56	2	3	1	0	1		24	23	3509	1417845	16	70	70	40	23	9711.27	146.208	2	29.9073	2	3	960	1	2
61	1	1	0	0	0		24	22	5107	2133345	40	16	8	8	23	13417.3	212.792	3	24.9031	2	1	960	1	1
61	1	2	0	0	1		24	24	3539	1792167	0	22	22	22	24	11415.1	147.458	2	28.8983	2	1	960	1	2
39	2	0	0	0	2	0	24	20	2999	1495586	0	0	0	0	19	10174.1	124.958	2	27.0432	2	3	960	1	2
28	1	0	1	0	2	0	24	16	902	780922	8	8	8	8	20	6507.68	37.5833	1	21.0671	2	3	720	0	2
26	1	0	1	0	1		21	12	977	825010	32	24	16	16	24	8009.81	46.5238	2	24.9251	2	2	960	1	2
26	1	0	1	0	1		23	13	2112	729720	24	14	6	0	21	6574.05	91.8261	2	25.8903	2	3	960	0	2
26	1	0	1	0	2	0	24	22	4356	2061775	0	0	0	0	24	13216.5	181.5	3	28.8172	2	1	840	0	1
23	1	1	1	0	1		23	13	3797	691987	104	16	16	16	20	6407.29	165.087	3	22.6076	2	1	768	0	1
32	1	0	0	0	1		24	24	5066	1746324	0	0	0	0	22	10583.8	211.083	3	26.7084	2	2	960	1	1
49	2	0	0	0	0		24	24	10000	3413775	0	0	0	0	24	20320.1	416.667	3	29.601	2	1	960	0	1
40	2	0	0	0	1		24	23	3769	1237694	80	80	0	0	20	8595.1	157.042	3	23.294	2	3	960	0	2
34	1	0	0	0	0		11	6	278	253749	8	0	0	0	4	5074.98	25.2727	1	34.8019	2	3	960	9	2
37	1	0	0	0	0		12	7	545	342449	72	16	16	0	16	6341.65	45.4167	1	25.7345	2	3	960	0	2
55	1	0	0	0	0		24	21	244	1340906	58	16	16	0	23	8764.09	10.1667	1	20.552	2	1	960	1	2
51	1	0	1	0	2	0	20	13	91	381747	0	8	8	8	19	3439.16	4.55	1	34.7458	2	1	960	0	2
38	1	0	1	0	0		23	20	261	1183009	24	40	40	16	22	8962.19	11.3478	1	28.8892	2	2	1104	1	2
25	1	2	1	0	2	0	24	22	878	1118917	96	64	40	16	22	7459.45	36.5833	1	27.9859	2	1	1080	0	2
27	1	2	1	0	2	0	9	8	1062	625827	40	0	0	0	7	11378.7	118	2	24.362	2	3	1008	9	2
52	1	0	0		0		24	24	3853	1552862	16	56	16	0	21	9526.76	160.542	3	37.1103	2	1	960	1	2
35	1	2	1	0	0		11	8	15	185793	16	0	0	0	2	3259.53	1.36364	1	41.5352	2	2	1080	9	2
37	2	0	0	0	1		19	19	874	1008245	24	0	0	0	20	7815.85	46	1	24.84	2	1	960	1	2
34	2	1	1	0	1		24	24	4489	2600886	56	24	8	8	21	15481.5	187.042	3	27.1115	2	2	960	1	1
55	2	2	1	0	1		24	19	2312	931076	0	0	0	0	22	6746.93	96.3333	2	44.5116	2	3	960	1	2
49	1	2	0	0	1		24	23	436	788355	100	8	8	8	24	5399.69	18.1667	1	25.6494	2	2	900	1	2
31	1	0	1	0	1		17	14	206	533153	20	0	0	0	7	5612.14	12.1176	1	29.9359	2	1	960	1	2
61	1	0	1	0	0		24	24	5960	2271585	120	0	0	0	23	13684.2	248.333	3	28.4907	2	3	1200	1	1
56	1	2	1	0	0		24	24	678	2128858	0	26	0	0	23	12671.8	28.25	1	34.3652	2	3	1080	1	2
23	1	0	1	0	2	0	23	19	682	779666	152	16	0	0	17	6091.14	29.6522	1	23.5144	2	1	960	1	2
33	1	0	0	0	1		24	21	1785	2028220	0	0	0	0	23	13343.6	74.375	2	35.0716	2	1	960	1	2
41	1	2	0	0	0		16	13	89	607144	4	0	0	0	3	6746.04	5.5625	1	37.1817	1	1	960	1	2
26	1	1	1	0	1		15	11	413	695172	40	16	16	0	16	8689.65	27.5333	1	26.8183	2	2	960	0	2
28	2	1	1	0	2	0	24	22	842	1354511	0	16	0	0	23	8738.78	35.0833	1	22.3855	2	2	960	1	2
43	2	2	1	1	0		24	22	738	1810223	0	0	0	0	24	11754.7	30.75	1	41.7162	1	1	1344	1	2
46	2	0	0	0	1		23	18	296	2387780	0	0	0	0	3	18367.5	12.8696	1	25.641	1	3	1248	9	2
52	2	1	1	1	2	1	22	21	28	1096072	0	0	0	0	23	7356.19	1.27273	1	48.9035	1	2	1440	1	2
26	1	0	0	0	0		24	24	1259	1620514	16	116	24	0	17	9881.18	52.4583	2	21.4183	2	2	1200	0	2
23	1	0	0	0	1		22	19	1938	751326	56	64	0	0	16	5915.95	88.0909	2	20.264	2	1	1032	1	2
23	1	1	1	0	2	0	17	15	1739	788104	68	16	8	0	13	7577.92	102.294	2	26.8793	2	1	960	1	2
39	2	2	1	0	1		23	11	3443	704428	64	0	0	0	22	6773.35	149.696	3	32.5764	2	3	1200	0	2
27	1	1	1	0	1		18	16	1635	1033276	0	0	0	0	24	9479.6	90.8333	2	21.7921	2	3	960	0	2
28	2	0	1	0	2	1	22	8	2172	584241	0	0	0	0	21	7395.46	98.7273	2	25.4337	2	3	960	0	2
24	1	0	0	0	1		21	15	1077	834269	0	0	0	0	21	7945.42	51.2857	2	22.5666	2	2	960	0	2
41	1	1	0	0	0		3	3	472	172790	0	40	0	0	21	9094.21	157.333	2	29.0907	2	1	960	1	2
47	1	0	1	0	2	0	24	21	1204	1345711	120	0	0	0	24	9092.64	50.1667	1	27.2034	2	3	1080	0	2
45	1	1	1	0	2	0	15	13	1245	711353	0	16	16	0	16	7567.59	83	2	29.4193	2	3	960	0	2
32	1	1	1	0	2	0	24	17	3744	1284166	176	0	0	0	24	9802.79	156	2	22.9574	2	2	1032	1	2
28	2	0	1	0	1		13	9	513	493161	64	8	8	0	12	6849.46	39.4615	1	22.7726	2	1	960	0	2
54	2	1	1	0	2	0	24	23	2486	1629813	112	16	8	0	22	10381	103.583	2	29.1932	2	3	1080	1	2
60	1	2	0	0	0		24	21	2220	1038064	0	0	0	0	8	6829.37	92.5	2	28.5791	2	1	720	9	2
34	1	1	0	0	1		19	14	475	478561	0	0	0	0	3	4933.62	25	1	35.8195	2	1	864	1	2
59	1	1	1	0	0		24	24	1184	1506551	16	88	88	88	22	9075.61	49.3333	2	34.654		3	960	1	2
41	1	0	1	0	2	0	24	24	4872	2315626	48	8	8	8	24	13783.5	203	3	40.389	2	2	1440	1	1
48	1	2	0	0	1		24	20	403	1072402	0	16	8	0	22	7715.12	16.7917	1	28.3311	2	1	960	1	2
50	1	2	1	0	2	0	23	21	1029	1041268	56	158	158	150	20	6988.38	44.7391	2	44.7402	2	3	1200	1	2
58	1	1	1	0	2	0	24	24	4180	1471520	118	32	8	0	21	8864.58	174.167	3	23.4342	2	3	960	0	1
38	1	0	1	0	0		24	24	4314	1733389	0	8	8	8	21	10379.6	179.75	3	24.9323	2	3	960	0	1
39	1	2	0	0	0		23	18	927	1061999	40	8	8	8	17	8296.87	40.3043	1	29.589	1	1	960	9	2
23	1	0	0	0	1		24	24	369	1419448	0	0	0	0	24	8983.85	15.375	1	29.8411	2	1	960	0	2
30	2	0	1	0	0		24	24	2272	1034422	24	8	0	0	22	6157.27	94.6667	2	41.0709	2	1	960	1	2
31	1	0	0	0	1		23	19	641	1261797	0	16	0	0	21	8948.91	27.8696	1	21.5663	2	1	960	1	2
56	1	1	1	0			24	24	4106	1480285	62	28	24	16	24	8863.98	171.083	3	26.5811	2	3	960	0	1
58	1	0	1	0	0		24	24	4633	1635835	0	0	0	0	24	9737.11	193.042	3	32.9221	2	3	960	0	1
40	2	1	0	1	0		24	19	1849	1396916	40	64	0	0	19	10663.5	77.0417	2	30.9763	2	2	960	1	2
47	1	1	0	1	0		24	21	302	1323482	0	14	8	0	20	9255.12	12.5833	1	36.8252	2	1	960	0	2
33	1	0	1	0	0		24	17	918	837112	8	0	0	0	24	6439.32	38.25	1	23.6258	2	3	600	1	2
33	2	0	0	0	1		24	24	2931	1126119	0	0	0	0	13	6824.96	122.125	2	27.1115	2	3	960	0	2
37	1	0	0	0	0		24	24	3044	2240947	40	32	32	32	22	13418.8	126.833	2	22.1217	2	3	960	0	2
37	2	1	0	0	0		21	18	2182	1198723	0	0	0	0	24	9150.56	103.905	2	29.1238	2	3	1320	9	2
57	1	0	1	1	0		24	23	3206	1605236	56	50	6	0	23	9728.7	133.583	2	21.4675	1	2	1200	1	2
23	1	1	0	0	0		23	23	1086	1193437	56	8	0	0	24	7412.65	47.2174	1	20.6151	2	2	960	0	2
45	1	0	0	1	2	0	24	22	2652	2001426	88	0	0	0	24	12829.7	110.5	2	33.5724	2	1	960	0	2
25	1	1	1	0	2	0	23	18	1239	1588343	16	8	0	0	20	12124.8	53.8696	2	24.5268	2	2	960	1	2
27	1	1	1	0	1		19	13	584	351228	24	8	0	0	6	3817.7	30.7368	1	23.1188	2	1	1200	9	2
51	1	2	1	0	1		24	23	3019	1076006	24	8	8	8	24	6601.26	125.792	2	40.6758	2	3	960	1	1
26	2	0	1	0	2	0	14	13	1574	1057100	150	4	0	0	20	11245.7	112.429	2	33.8319	2	1	1248	0	2
48	2	3	1	0	3	0	24	23	3493	1420244	0	8	0	0	5	8766.94	145.542	2	30.9262	2	3	984	1	1
32	1	1	1	0	1		18	17	633	763497	144	16	16	8	23	6697.34	35.1667	1	35.1485	2	2	984	0	2
49	1	0	1	0	1		23	22	2558	1433363	0	96	96	16	20	9188.22	111.217	2	23.2937	2	3	960	1	2
29	1	2	0	0	1		23	22	361	1045683	42	64	8	8	24	7018.01	15.6957	1	34.7145	2	1	960	0	2
40	1	2	0	0	0		23	17	1686	1046385	64	32	24	8	24	7867.56	73.3043	2	29.7047	2	1	600	1	2
52	2	0	0	0	0		21	11	883	499650	0	8	0	0	4	5151.03	42.0476	2	32.9987	1	1	960	1	2

## Sheet: labels and formats
NAME	LABEL	answer key
avg_pa_iv_2	Average weekly physical activity in intervention weeks: week 3-26(in weeks wearing fitbit for at least 1 day)	numeric
avg_steps_iv	Average daily steps in intervention weeks: week 3-26	numeric
blq_d2	2. How many different medications do you take per day?	0=0; 1=1; 2=2 to 3; 3=4 to 8; 4=More than 8
blq_e6	6. Do you smoke cigarettes now?	1=Yes; 0=No
blq_e8	8. How many drinks do you consume per week?	0=None; 1=1-2; 2=3-7; 3=More than 7
blq_e5___1	5. What is your race? (choice=White)	1=White; 0=non white
blq_e8a	8a. Do you usually have 2 or more alcoholic drinks per day?	1=Yes; 0=No
bmi	Body Mass Index	numeric
cdc_change2	Physical Activity Status during 1st 12 weeks	1=ACTIVE in 1st 12 weeks(Definition of Active: having at least 8 weeks of meeting CDC goals); 2=INACTIVe in 1st 12 weeks(Definition of Active: having at least 8 weeks of meeting CDC goals)
cdc_iv_cat	CDC goal category	1=Never reached CDC goal; 2=Reached CDC goal for 1- 12 weeks; 3=Reached CDC goal for 13 - 24 weeks
cmb_m3_ca	Categories of Number of comorbidities	0=0 comorbidity; 1=1 or more comorbidity
cnt_atd_p_3	Total planned absent hours	numeric
cnt_atd_up_3	Total unplanned absent hours	numeric
cnt_half_up_ill_3	Raw Total absent hours for unplanned illness in 2nd 12 intervention weeks(assuming 8 hours a day)	numeric
cnt_up_ill_3	Raw Total absent hours for unplanned illness (assuming 8 hours a day)	numeric
es_6	6. Age:	numeric
es_7	7. Sex:	1=Female; 2=Male
hs	What is the highest level of education you achieved (TWO levels)	1=Did not graduate from high school or Graduated from high school, but did not attend college or technical school; 2=Graduated from high school and attended/graduaged from college or technical school
income	Household Income	1=$0-$59,000; 2=$60,000 - $99,000; 3=More than $100,000; 4=Not Disclosed
totdaypa_iv	Total Physical Activities in intervention weeks: week 3-week 26 (in minutes)	numeric
totsteps_iv	Total steps in intervention weeks: week 3-week 26	numeric
totwksw_iv	Total weeks in intervention weeks (week 3-week 26) that subjects wear fitbit for at least 1 day	numeric
totwksw_iv_fi	Total weeks in intervention weeks (week 3-week 26) that subjects wear fitbit for at least 5 days a week	numeric
waq_cnt	Number of completed WAQ from Int_Week_2 to Int_Week_final	numeric
wk_hours	Total hours scheduled to work	numeric
